# Supplementary material for: Domestication Origin and Breeding History of the Tea Plant (Camellia sinensis) in China and India Based on Nuclear Microsatellites and cpDNA Sequence Data
Source: Front Plant Sci. 2018 Jan 25;8:2270. doi: 10.3389/fpls.2017.02270 (PMC5788969; doi:10.3389/fpls.2017.02270)
Supplement: Table S1 — SSR dataset for Camellia taliensis. [file Table1.XLSX]

## Sheet: Sheet1
Table S1: SSR dataset for C. taliensis
SSR data-fragment sizes in base pairs
Serial No.	DNA ID	Voucher	Accession/clone/collection	P09		TM179		S34		S76		S87		TM51		TM58		TM197		TM134		Ca08		TUGMS2-135		TUGMS2-143		TUGMS2-157		A 09		A 47		A 87		S 53		S 71		S 80		Tm 148		TM 203		Q 06		A 37
TB001	ZA10	LMM0005	Camellia taliensis	127	127	144	162	138	144	234	234	116	134	173	176	270	276	118	136	227	245	178	184	241	253	227	227	165	165	119	121	171	183	188	194	224	224	187	193	205	205	132	132	183	189	236	238	151	151
TB002	TY7	LMM0030	Camellia taliensis	127	127	144	150	132	141	234	237	122	122	173	173	282	282	118	136	227	245	172	172	241	241	227	227	165	165	123	127	171	195	192	200	224	239	190	202	205	205	132	132	183	195	220	240	163	169
TB003	TWQ1	LMM0037	Camellia taliensis	127	130	144	162	144	144	234	234	116	116	173	173	270	270	118	133	227	239	166	172	241	241	227	227	165	165	127	131	171	183	194	200	233	233	187	193	199	205	132	132	186	186	218	220	151	166
TB004	TWQ3	LMM0040	Camellia taliensis	127	127	144	153	144	147	234	234	116	116	173	173	276	279	118	136	236	236	172	172	238	241	227	227	165	165	121	125	183	189	194	200	215	224	205	223	205	214	132	132	186	195	236	238	163	169
TB005	TXW1	LMM0106	Camellia taliensis	124	127	150	150	132	138	234	234	116	122	179	179	270	279	136	136	227	227	172	180	238	238	227	227	165	165	119	121	198	201	194	202	224	224	193	193	199	199	132	132	186	186	230	246	151	151
TB006	TXW2	LMM0108	Camellia taliensis	118	127	144	144	132	132	234	234	116	116	173	173	270	270	136	136	227	227	170	180	238	238	227	227	165	165	121	127	183	183	194	202	224	224	193	205	199	205	129	138	183	198	214	214	163	163
TB007	TMK1	LMM0199	Camellia taliensis	124	133	153	153	138	144	234	234	116	116	173	173	288	288	136	136	227	227	172	180	238	241	227	227	165	165	111	121	171	189	194	194	224	233	184	193	205	217	132	132	180	201	244	244	163	163
TB008	TMK2	LMM0202	Camellia taliensis	124	127	144	144	141	144	234	237	116	122	167	167	285	288	118	136	227	227	166	166	241	241	227	227	165	165	127	131	171	186	202	202	233	233	190	193	211	214	132	132	186	198	218	220	154	154
TB009	TBW1	LMM0581	Camellia taliensis	124	130	150	150	135	138	234	234	116	122	173	173	279	285	130	136	224	233	168	172	241	241	227	227	165	165	123	131	171	195	200	202	224	233	196	202	205	214	132	132	189	204	230	238	160	160
TB010	TBW6	LMM0605	Camellia taliensis	121	124	144	144	114	114	234	234	116	116	167	167	276	282	139	139	227	227	166	182	238	241	227	227	165	165	121	127	177	195	202	202	224	233	190	205	205	214	132	132	186	204	234	236	163	163
