# Supplementary material for: Domestication Origin and Breeding History of the Tea Plant (Camellia sinensis) in China and India Based on Nuclear Microsatellites and cpDNA Sequence Data
Source: Front Plant Sci. 2018 Jan 25;8:2270. doi: 10.3389/fpls.2017.02270 (PMC5788969; doi:10.3389/fpls.2017.02270)
Supplement: Table S2 — Collection Information of the 402 tea samples used in the current study. [file Table2.XLS]

## Sheet: Sheet1
Table S2: Collection Information of the 402 tea samples used in the current study
Serial No.	DNA ID	Voucher	Accession/clone/collection	Morphotype	Subgroup	STRUCTURE based	NewHybrid results ( ≥0.8)			cpDNA haplotype	Source	Notes
						grouping ( Qi ≥0.8) at K=4	Parent 1	Parent 2	Hybrid type
CIB001	ZA10	LMM0005	Camellia taliensis		CT	Pure		√			Longling zhenan	Ancient wild tree. Trunk diameter around 60 cm
CIB002	TY7	LMM0030	Camellia taliensis		CT	Pure		√			Xiyuan shifoshan	Ancient wild tree. Trunk diameter around 60 cm
CIB003	TWQ1	LMM0037	Camellia taliensis		CT	Pure		√		H15	Changning Wenquan	Oldest wild tea tree in study. Trunk diameter around 290 cm
CIB004	TWQ3	LMM0040	Camellia taliensis		CT	Pure		√		H15	Changning Wenquan	Oldest wild tea tree in study. Trunk diameter around 290 cm
CIB005	TXW1	LMM0106	Camellia taliensis		CT	Pure		√		H17	Fengqing Xiaowan	Ancient wild tree. Trunk diameter around 120 cm
CIB006	TXW2	LMM0108	Camellia taliensis		CT	Pure		√			Fengqing Xiaowan	Ancient wild tree. Trunk diameter around 110 cm
CIB007	TMK1	LMM0199	Camellia taliensis		CT	Pure		√			Shuangjiang mengku	Ancient wild tree. Trunk diameter around 110 cm
CIB008	TMK2	LMM0202	Camellia taliensis		CT	Pure		√		H6	Shuangjiang mengku	Ancient wild tree. Trunk diameter around 80-90 cm
CIB009	TBW1	LMM0581	Camellia taliensis		CT	Pure		√		H7	Lancang Bangwei	Ancient wild tree. Trunk diameter around 120-150 cm
CIB010	TBW6	LMM0605	Camellia taliensis		CT	Pure		√			Lancang Bangwei	Ancient wild tree. Trunk diameter around 120 cm
CIB011	893	GLM-144064	Caicha 1	China type	CCL	Pure		√		H1	China, Fujian, Wuyishan	Semi wild?
CIB012	894	GLM-144065	Caicha 2	China type	CCL	Pure		√			China, Fujian, Wuyishan	Semi wild?
CIB013	895	GLM-144066	Caicha 3	China type	CCL	Pure		√			China, Fujian, Wuyishan	Semi wild?
CIB014	896	GLM-144067	Caicha 4	China type	CCL	Pure		√			China, Fujian, Wuyishan	Semi wild?
CIB015	897	GLM-144068	Caicha 5	China type	CCL	Pure		√		H1	China, Fujian, Wuyishan	Semi wild?
CIB016	898	GLM-144069	Caicha 6	China type	CCL	Pure		√			China, Fujian, Wuyishan	Semi wild?
CIB017	899	GLM-144070	Caicha 7	China type	CCL	Pure		√			China, Fujian, Wuyishan	Semi wild?
CIB018	900	GLM-144071	Caicha 8	China type	CCL	Pure		√			China, Fujian, Wuyishan	Semi wild?
CIB019	901	GLM-144072	Caicha 9	China type	CCL	Pure		√			China, Fujian, Wuyishan	Semi wild?
CIB020	902	GLM-144073	Caicha 10	China type	CCL	Pure		√			China, Fujian, Wuyishan	Semi wild?
CIB021	815	4539	Camellia sinensis var. sinensis	China type	CCL	Pure		√		H1	China, Hunan, Chengbu	Semi wild?
CIB022	816	4551	Camellia sinensis var. sinensis	China type	CCL	Pure		√			China, Hunan, Xinning	Semi wild?
CIB023	817	4575	Camellia sinensis var. sinensis	China type	CCL	Pure		√			China, Hunan, Dongan
CIB024	820	4680	Camellia sinensis var. sinensis	China type	CCL	Pure		√			China, Guangxi, Longsheng	Semi wild?
CIB025	821	4682	Camellia sinensis var. sinensis	China type	CCL	Pure		√			China, Guangxi, Longsheng	Semi wild?
CIB026	818	4518(A)	Camellia sinensis var. sinensis	China type	CCL	Pure		√			China, Hunan, Dongkou
CIB027	819	4518(B)	Camellia sinensis var. sinensis	China type	CCL	Pure		√			China, Hunan, Dongkou
CIB028	836	ZJY01	Guiyang 1	China type	CCL	Pure		√		H1	Guizhou Province, Guiyang	Ancient tree, around 800 years old
CIB029	837	ZJY03	Guiyang 3	China type	CCL	Pure		√			Guizhou Province, Guiyang	Ancient tree
CIB030	838	ZJY04	Guiyang 4	China type	CCL	Pure		√			Guizhou Province, Guiyang	Ancient tree
CIB031	839	ZJY05	Guiyang 5	China type	CCL	Pure		√			Guizhou Province, Guiyang	Ancient tree
CIB032	840	ZJY06	Guiyang 6	China type	CCL	Pure		√			Guizhou Province, Guiyang	Ancient trees (tea King) Over 1000 years?
CIB033	841	ZJY07	Guiyang 7	China type	CCL	Pure		√		H1	Guizhou Province, Guiyang	Ancient tree
CIB034	842	ZJY08	Guiyang 8	China type	CCL	Pure		√		H1	Guizhou Province, Guiyang	Ancient tree
CIB035	843	ZJY09	Guiyang 9	China type	CCL	Pure		√			Guizhou Province, Guiyang	Ancient tree, around 900 years old
CIB036	844	WYW-1401	Wuyuan 1	China type	CCL	Pure		√			China, Jiangxi, Wuyuan	Old tree
CIB037	868	WYW-1402	Wuyuan 2	China type	CCL	Pure		√		H1	China, Jiangxi, Wuyuan	Old tree
CIB038	870	WYW-1403	Wuyuan 3	China type	CCL	Pure		√			China, Jiangxi, Wuyuan	Old tree
CIB039	871	WYW-1404	Wuyuan 4	China type	CCL	Pure		√			China, Jiangxi, Wuyuan	Old tree
CIB040	872	WYW-1405	Wuyuan 5	China type	CCL	Pure		√			China, Jiangxi, Wuyuan	Old tree
CIB041	919	GLM-144082	Longjing Tea, Yucha 1	China type	CCL	Pure		√		H3	China, Zhejiang, Hangzhou, Hugong temple	Ancient cultivar, more than two hundred years
CIB042	920	GLM-144082	Longjing Tea, Yucha 2	China type	CCL	Pure		√			China, Zhejiang, Hangzhou, Hugong temple	Ancient cultivar, more than two hundred years
CIB043	921	GLM-144082	Longjing Tea, Yucha 3	China type	CCL	Pure		√		H3	China, Zhejiang, Hangzhou, Hugong temple	Ancient cultivar, more than two hundred years
CIB044	922	GLM-144082	Longjing Tea, Yucha 4	China type	CCL	Pure		√			China, Zhejiang, Hangzhou, Hugong temple	Ancient cultivar, more than two hundred years
CIB045	923	GLM-144082	Longjing Tea, Yucha 5	China type	CCL	Pure		√			China, Zhejiang, Hangzhou, Hugong temple	Ancient cultivar, more than two hundred years
CIB046	924	GLM-144082	Longjing Tea, Yucha 6	China type	CCL	Pure		√		H1	China, Zhejiang, Hangzhou, Hugong temple	Ancient cultivar, more than two hundred years
CIB047	869	GLM-144062	Longjing Tea 1	China type	CCL	Pure		√		H1	China, Zhejiang, Hangzhou, Lingyin temple	Ancient cultivar, more than two hundred years
CIB048	876	GLM-144063	Longjing Tea 2	China type	CCL	Pure		√			China, Zhejiang, Hangzhou, Lingyin temple	Ancient cultivar, more than two hundred years
CIB049	877	ZJY02	Guiyang 2	China type	CCL	Mosaic	CAST	CTC	BC2		Guizhou Province, Guiyang	Ancient tree, around 400 years old
CIB050	873	GLM-144059	Zhejiang 1	China type	CCC	Pure		√			China, Zhejiang, Hangzhou Botanical Garden
CIB051	874	GLM-144060	Zhejiang 2	China type	CCC	Pure		√			China, Zhejiang, Hangzhou Botanical Garden
CIB052	875	GLM-144061	Zhejiang 3	China type	CCC	Pure		√			China, Zhejiang, Hangzhou Botanical Garden
CIB053	906	GLM-144077	Zhejiang 4	China type	CCC	Pure		√			China, Zhejiang, Shaoxing
CIB054	907	GLM-144078	Zhejiang 5	China type	CCC	Pure		√		H3	China, Zhejiang, Shaoxing
CIB055	908	GLM-144079	Zhejiang 6	China type	CCC	Pure		√			China, Zhejiang, Yandanshan
CIB056	909	GLM-144079	Zhejiang 7	China type	CCC	Pure		√			China, Zhejiang, Yandanshan
CIB057	911	GLM-144080	Zhejiang 8	China type	CCC	Pure		√			China, Zhejiang, Lishui
CIB058	912	GLM-144080	Zhejiang 9	China type	CCC	Pure		√			China, Zhejiang, Lishui
CIB059	914	GLM-144081	Zhejiang 10	China type	CCC	Pure		√			China, Zhejiang, Jiangshan
CIB060	918	GLM-144081	Zhejiang 11	China type	CCC	Pure		√			China, Zhejiang, Jiangshan
CIB061	MW150	TRFK 150	TRFK 150	China type	CCC	Pure		√			Kenya, Tea Research Foundation	Originally introduced from China, Zhejiang
CIB062	MW151	TRFK 151	TRFK 151	China type	CCC	Pure		√			Kenya, Tea Research Foundation	Originally introduced from China, Zhejiang
CIB063	MW154	TRFK 154	TRFK 154	China type	CCC	Pure		√			Kenya, Tea Research Foundation	Originally introduced from China, Zhejiang
CIB064	MW155	TRFK 155	TRFK 155	China type	CCC	Pure		√			Kenya, Tea Research Foundation	Originally introduced from China, Zhejiang
CIB065	MW156	TRFK 156	TRFK 156	China type	CCC	Pure		√			Kenya, Tea Research Foundation	Originally introduced from China, Zhejiang
CIB066	878	14110301	Taofen	China type	CCC	Pure		√			China, Jiangxi, Xiushui, Tea Research Institute
CIB067	879	14110302	Qijing Baihao	China type	CCC	Pure		√			China, Jiangxi, Xiushui, Tea Research Institute
CIB068	880	14110303	Hongcha No.15	China type	CCC	Pure		√			China, Jiangxi, Xiushui, Tea Research Institute
CIB069	881	14110304	Anyuang Kucha	China type	CCC	Pure		√			China, Jiangxi, Xiushui, Tea Research Institute
CIB070	882	14110305	Chengfang No. 4	China type	CCC	Pure		√			China, Jiangxi, Xiushui, Tea Research Institute
CIB071	883	14110306	Zhuyeqing	China type	CCC	Pure		√			China, Jiangxi, Xiushui, Tea Research Institute
CIB072	884	14110307	Shanchazhong	China type	CCC	Pure		√		H1	China, Jiangxi, Xiushui, Tea Research Institute
CIB073	885	14110308	Gaofengwan	China type	CCC	Pure	INAST	CTC	BC2	H18	China, Jiangxi, Xiushui, Tea Research Institute
CIB074	886	14110309	Xinjian No. 1	China type	CCC	Pure		√			China, Jiangxi, Xiushui, Tea Research Institute
CIB075	887	14110310	Jinchun	China type	CCC	Pure		√			China, Jiangxi, Xiushui, Tea Research Institute
CIB076	888	14110311	Gaoji Daye	China type	CCC	Pure		√			China, Jiangxi, Xiushui, Tea Research Institute
CIB077	889	14110312	Qianbaimuqiao	China type	CCC	Pure		√			China, Jiangxi, Xiushui, Tea Research Institute
CIB078	890	14110313	Jinyangzhao	China type	CCC	Pure		√			China, Jiangxi, Xiushui, Tea Research Institute
CIB079	891	14110314	Dayelongcha	China type	CCC	Pure		√			China, Jiangxi, Xiushui, Tea Research Institute
CIB080	903	GLM-144074	Shiuxian Tea	China type	CCC	Pure		√		H5	China, Fujian, Wuyishan
CIB081	904	GLM-144075	Huangda Tea	China type	CCC	Pure		√			China, Fujian, Wuyishan
CIB082	905	GLM-144076	Queshe Tea	China type	CCC	Pure		√			China, Fujian, Wuyishan
CIB083	925	GLM-144083	Yabi 01	China type	CCC	Pure		√			China, Sichuan,Yongchuan
CIB084	926	GLM-144084	Huaqiu 08	China type	CCC	Pure		√		H1	China, Sichuan,Yongchuan
CIB085	927	GLM-144085	Mingxin 08	China type	CCC	Pure		√			China, Sichuan,Yongchuan
CIB086	928	GLM-144086	Qian08	China type	CCC	Pure		√			China, Sichuan,Yongchuan
CIB087	930	GLM-144088	Hong 33	China type	CCC	Pure		√			China, Sichuan,Yongchuan
CIB088	932	GLM-144090	Yancha No. 10	China type	CCC	Pure		√			China, Sichuan,Yongchuan
CIB089	933	GLM-144091	Mingshan 131	China type	CCC	Pure		√		H1	China, Sichuan,Yongchuan
CIB090	779	001	Fuding Dabai Tea	China type	CCC	Pure		√			China, Yunnan, Menghai, Tea Research Institute
CIB091	780	002	Yiliang Baohong Tea	China type	CCC	Pure		√			China, Yunnan, Menghai, Tea Research Institute	Originally colected from China, Yunnan, Yiliang
CIB092	781	003	Guanyunshan Tea	China type	CCC	Pure		√			China, Yunnan, Menghai, Tea Research Institute
CIB093	782	004	Linxuan No. 5	China type	CCC	Pure		√			China, Yunnan, Menghai, Tea Research Institute
CIB094	783	005	Fenghuang Shuixian No. 2	China type	CCC	Pure		√			China, Yunnan, Menghai, Tea Research Institute
CIB095	784	006	Shiuxianhuang Daye Tea	China type	CCC	Pure	INAST	CTC	BC2		China, Yunnan, Menghai, Tea Research Institute
CIB096	787	011	Niuzai Gaoshu Tea	China type	CCC	Pure		√			China, Yunnan, Menghai, Tea Research Institute
CIB097	788	012	Shibolianshan Tea	China type	CCC	Pure		√		H1	China, Yunnan, Menghai, Tea Research Institute
CIB098	789	013	Huangni Heda Tea	China type	CCC	Pure		√			China, Yunnan, Menghai, Tea Research Institute
CIB099	790	014	Yuanjiang wild Tea	China type	CCC	Pure		√			China, Yunnan, Menghai, Tea Research Institute	Originally collected from China, Yunnan, Yuanjiang
CIB100	791	015	Shangbaishui Tea	China type	CCC	Pure		√			China, Yunnan, Menghai, Tea Research Institute
CIB101	792	016	Yiliang Tai Tea	China type	CCC	Pure		√			China, Yunnan, Menghai, Tea Research Institute	Originally colected from China, Yunnan, Yiliang
CIB102	794	018	Jiangshu Xiaoye Tea	China type	CCC	Pure		√			China, Yunnan, Menghai, Tea Research Institute	Originally collected from China, Jiangshu
CIB103	796	020	Dandaren Tea (2)	China type	CCC	Pure		√		H1	China, Yunnan, Menghai, Tea Research Institute
CIB104	797	021	Yunhua Ku Tea	China type	CCC	Pure		√			China, Yunnan, Menghai, Tea Research Institute
CIB105	798	022	Zhengxiongyuan Tea	China type	CCC	Pure		√			China, Yunnan, Menghai, Tea Research Institute	Originally collected from China, Yunnan, Zhengxiong
CIB106	799	023	Daguan Xiaoye Tea	China type	CCC	Pure		√			China, Yunnan, Menghai, Tea Research Institute
CIB107	800	024	Dandaren Tea (3)	China type	CCC	Pure		√			China, Yunnan, Menghai, Tea Research Institute
CIB108	801	025	Niujie Tea	China type	CCC	Pure		√			China, Yunnan, Menghai, Tea Research Institute
CIB109	802	026	Zhongcunjia Tea	China type	CCC	Pure		√			China, Yunnan, Menghai, Tea Research Institute
CIB110	803	027	Dousha Tea	China type	CCC	Pure		√			China, Yunnan, Menghai, Tea Research Institute
CIB111	804	028	Jiucheng Tea	China type	CCC	Pure		√			China, Yunnan, Menghai, Tea Research Institute
CIB112	805	029	Yimei Tea	China type	CCC	Pure		√			China, Yunnan, Menghai, Tea Research Institute	Originally collected from China, Yunnan, Yimei
CIB113	806	030	Daguengnuo Tea	China type	CCC	Pure		√			China, Yunnan, Menghai, Tea Research Institute
CIB114	807	031	Jiulong Daye Tea	China type	CCC	Pure		√			China, Yunnan, Menghai, Tea Research Institute
CIB115	808	032	Guangxi Hengxian Xiaoye Tea	China type	CCC	Pure		√			China, Yunnan, Menghai, Tea Research Institute	Originally collected from China, Guanxi, Hengxian
CIB116	822	JX-6	Eshu_11	China type	CCC	Pure		√			China, Hubei
CIB117	823	JX-5	Xuanen_27	China type	CCC	Pure		√			China, Hubei
CIB118	824	JX-4	Jingming_1	China type	CCC	Pure		√			China, Hubei
CIB119	825	JX-3	Yihongzhao	China type	CCC	Pure		√			China, Hubei
CIB120	826	JX-2	Wufeng_210	China type	CCC	Pure		√			China, Hubei
CIB121	829	GLM-144030	Niaowang Tea	China type	CCC	Pure		√			China, Guizhou, Guiding, Yunwu
CIB122	850	ZJY10	Fuyun 6	China type	CCC	Pure		√			China, Guizhou, Guiyang, Huaxi
CIB123	830	SD1	Laoshan Tea	China type	CCC	Pure		√			China, Shandong, Qingdao, Laoshan
CIB124	831	SD2	Huangdao Tea	China type	CCC	Pure		√		H1	China, Shandong, Qingdao, Huangdao
CIB125	832	HN1	Dabai Tea	China type	CCC	Pure	CAST	CTC	BC2	H1	China, Henan,Xinyang
CIB126	833	HN2	Fuyun 6	China type	CCC	Pure		√			China, Henan,Xinyang
CIB127	834	HN3	Ben Tea	China type	CCC	Pure		√			China, Henan,Xinyang
CIB128	835	HN4	Xinyang Tea	China type	CCC	Pure	CAST	CTC	BC2		China, Henan,Xinyang
CIB129	935	GLM-154093	Liuanguapian	China type	CCC	Pure		√		H1	China, Anhui, Jinzhai	Around 100 years old
CIB130	936	GLM-154094	Anhui No. 7	China type	CCC	Pure		√			China, Anhui, Tongcheng	Semi wild
CIB131	937	GLM-154095	Huangshan Tea	China type	CCC	Pure		√		H1	China, Anhui, She	Semi wild
CIB132	938	GLM-154096	Anhui 1	China type	CCC	Pure		√			China, Anhui
CIB133	MW165	TRFK 165	TRFK 165	China type	CCC	Pure		√			Kenya, Tea Research Foundation	Originally introduced from China, Gongdong
CIB134	MW166	TRFK 166	TRFK 166	China type	CCC	Pure		√			Kenya, Tea Research Foundation	Originally introduced from China, Gongdong
CIB135	MW167	TRFK 167	TRFK 167	China type	CCC	Pure		√			Kenya, Tea Research Foundation	Originally introduced from China, Gongdong
CIB136	786	010	Lechang Baomao Tea	China type	CCC	Pure		√			China, Yunnan, Menghai, Tea Research Institute	Originally collected from China, Guangdong, Lechang
CIB137	MW153	TRFK 153	TRFK 153	China type	CCCM	Mosaic	Complex hybrid			H1	Kenya, Tea Research Foundation	Originally introduced from China, Zhejiang
CIB138	892	14110315	Dayu Yunshancha	China type	CCCM	Mosaic	INAST	CTC	BC2		China, Jiangxi, Xiushui, Tea Research Institute
CIB139	929	GLM-144087	Tianfu 24	China type	CCCM	Mosaic	CAST	CTC	F1		China, Sichuan,Yongchuan
CIB140	931	GLM-144089	Tingfu 36	China type	CCCM	Mosaic	CAST	CTC	F2		China, Sichuan,Yongchuan
CIB141	934	GLM-144092	Pipacha	China type	CCCM	Mosaic	CAST	CTC	F2		China, Sichuan,Yongchuan
CIB142	793	017	Goujie Caihua Tea	China type	CCCM	Mosaic	CAST	CTC	F2		China, Yunnan, Menghai, Tea Research Institute
CIB143	MW147	TRFK 147	TRFK 147	China type	CCCM	Mosaic	INAST	CTC	BC2		Kenya, Tea Research Foundation	Cultivar introduced from China, Gongdong
CIB144	MW157	TRFK 157	TRFK 157	China type	CCCM	Mosaic	INAST	CTC	F2	H22	Kenya, Tea Research Foundation	Cultivar introduced from China, Gongdong
CIB145	MW158	TRFK 158	TRFK 158	China type	CCCM	Mosaic	Complex hybrid				Kenya, Tea Research Foundation	Cultivar introduced from China, Gongdong
CIB146	MW159	TRFK 159	TRFK 159	China type	CCCM	Mosaic	INAST	CTC	BC2		Kenya, Tea Research Foundation	Cultivar introduced from China, Gongdong
CIB147	MW163	TRFK 163	TRFK 163	China type	CCCM	Mosaic	Complex hybrid			H22	Kenya, Tea Research Foundation	Cultivar introduced from China, Gongdong
CIB148	176		Namroop 1	China type	CIC	Pure		√		H4	India, Assam, Namroop Estate, TATA Plantations	Planted in 1898
CIB149	181		Namroop 6	China type	CIC	Pure		√		H1	India, Assam, Namroop Estate, TATA Plantations	Planted in 1898
CIB150	182		Namroop 7	China type	CIC	Pure		√			India, Assam, Namroop Estate, TATA Plantations	Planted in 1898
CIB151	183		Namroop 8	China type	CIC	Pure		√		H1	India, Assam, Namroop Estate, TATA Plantations	Planted in 1898
CIB152	185		Namroop 10	China type	CIC	Pure		√		H3	India, Assam, Namroop Estate, TATA Plantations	Planted in 1898
CIB153	194		AUGC 10	China type	CIC	Pure		√			India, Assam, Jorhat, Agriculture University	Germplasm collection
CIB154	177		Namroop 2	China type	CICM	Mosaic	INAST	CTC	F2		India, Assam, Namroop Estate, TATA Plantations	Planted in 1898
CIB155	178		Namroop 3	China type	CICM	Mosaic	INAST	CTC	F2		India, Assam, Namroop Estate, TATA Plantations	Planted in 1898
CIB156	179		Namroop 4	China type	CICM	Mosaic	INAST	CTC	F2		India, Assam, Namroop Estate, TATA Plantations	Planted in 1898
CIB157	180		Namroop 5	China type	CICM	Mosaic	INAST	CTC	BC1		India, Assam, Namroop Estate, TATA Plantations	Planted in 1898
CIB158	184		Namroop 9	China type	CICM	Mosaic	INAST	CTC	F2		India, Assam, Namroop Estate, TATA Plantations	Planted in 1898
CIB159	126		SKM 1	China hybrid	CICM	Mosaic	INAST	CTC	F2	H24	India, Darjeeling, Ging, Tea Research Association	Commercial clone
CIB160	128		T burboo 9	China hybrid	CICM	Mosaic	INAST	CTC	F2		India, Darjeeling, Ging, Tea Research Association	Commercial clone
CIB161	129		RR 4/5	China hybrid	CICM	Mosaic	INAST	CTC	F2		India, Darjeeling, Ging, Tea Research Association	Commercial clone
CIB162	130		BB 157	China hybrid	CICM	Mosaic	INAST	CTC	F2		India, Darjeeling, Ging, Tea Research Association
CIB163	131		AV 2-1	China type	CICM	Mosaic	INAST	CTC	F2		India, Darjeeling, Ging, Tea Research Association
CIB164	132		BTam 15/263	China hybrid	CICM	Mosaic	INAST	CTC	F2		India, Darjeeling, Ging, Tea Research Association	Commercial clone
CIB165	133		RR 17/144	China hybrid	CICM	Mosaic	INAST	CTC	BC2		India, Darjeeling, Ging, Tea Research Association	Commercial clone
CIB166	136		HV 39	China hybrid	CICM	Mosaic	INAST	CTC	F2		India, Darjeeling, Ging, Tea Research Association	Commercial clone
CIB167	137		BS 7/TA/76	China hybrid	CICM	Mosaic	INAST	CTC	F2		India, Darjeeling, Ging, Tea Research Association	Commercial clone
CIB168	139		P 312	China hybrid	CICM	Mosaic	INAST	CTC	F2		India, Darjeeling, Ging, Tea Research Association
CIB169	141		BB 668	China hybrid	CICM	Mosaic	INAST	CTC	F2		India, Darjeeling, Ging, Tea Research Association	Commercial clone
CIB170	142		P 1258	China hybrid	CICM	Mosaic	INAST	CTC	F2		India, Darjeeling, Ging, Tea Research Association
CIB171	143		Teesta Valley-1	China type	CICM	Mosaic	INAST	CTC	F2		India, Darjeeling, Ging, Tea Research Association
CIB172	144		T 253	China/Assam hybrid?	CICM	Mosaic		√		H3	India, Darjeeling, Ging, Tea Research Association
CIB173	145		T 78	China hybrid	CICM	Mosaic	INAST	CTC	BC2		India, Darjeeling, Ging, Tea Research Association	Commercial clone
CIB174	146		BB 777	China hybrid	CICM	Mosaic	INAST	CTC	F2		India, Darjeeling, Ging, Tea Research Association
CIB175	147		BS 9/3/76	China hybrid	CICM	Mosaic	INAST	CTC	F2		India, Darjeeling, Ging, Tea Research Association	Commercial clone
CIB176	148		T 383	China hybrid	CICM	Mosaic	INAST	CTC	BC1		India, Darjeeling, Ging, Tea Research Association	Commercial clone
CIB177	149		P 1404	China hybrid	CICM	Mosaic	INAST	CTC	F2		India, Darjeeling, Ging, Tea Research Association	Commercial clone
CIB178	150		T 145	China/Assam hybrid?	CICM	Mosaic	INAST	CTC	F2		India, Darjeeling, Ging, Tea Research Association
CIB179	187		AUGC 3	China type	CICM	Mosaic	INAST	CTC	F2		India, Assam, Jorhat, Agriculture University	Germplasm collection
CIB180	190		AUGC 6	China type	CICM	Mosaic		√		H19	India, Assam, Jorhat, Agriculture University	Germplasm collection
CIB181	191		AUGC 7	China type	CICM	Mosaic	INAST	CTC	F2		India, Assam, Jorhat, Agriculture University	Germplasm collection
CIB182	192		AUGC 8	China type	CICM	Mosaic		√			India, Assam, Jorhat, Agriculture University	Germplasm collection
CIB183	107		TV 7	China hybrid	CICM	Mosaic	INAST	CTC	BC1		India, Assam, Jorhat, Tea Research Association
CIB184	WQ 3	LMM0046	WQ 3	Assam type	ACL	Pure	√				China, Yunnan, Changning, Wenquan	Ancient tree. Trunk diameter 60-70 cm
CIB185	FS 5	LMM0094	FS 5	Assam type	ACL	Pure	√				China, Yunnan, Fengqing, Fengshan	Ancient tree
CIB186	FS 8	LMM0097	FS 8	Assam type	ACL	Pure	√			H26	China, Yunnan, Fengqing, Fengshan	Ancient tree
CIB187	GM 4	LMM0151	GM 4	Assam type	ACL	Pure	√				China, Yunnan, Gengma, Mengsa	Ancient tree
CIB188	GM 5	LMM0152	GM 5	Assam type	ACL	Pure	√				China, Yunnan, Gengma, Mengsa	Ancient tree
CIB189	GM 9	LMM0156	GM 9	Assam type	ACL	Pure	√			H26	China, Yunnan, Gengma, Mengsa	Ancient tree
CIB190	MK 7	LMM0229	MK 7	Assam type	ACL	Pure	√			H27	China, Yunnan, Shuangjiang, Mengku	Ancient tree
CIB191	MK 8	LMM0230	MK 8	Assam type	ACL	Pure	√				China, Yunnan, Shuangjiang, Mengku	Ancient tree
CIB192	NNS 4	LMM0274	NNS 4	Assam type	ACL	Pure	√			H25	China, Yunnan, Menghai, Nannuoshan	Ancient tree. Trunk diameter 60-65 cm, over 800 years?
CIB193	NNS 6	LMM0277	NNS 6	Assam type	ACL	Pure	√			H26	China, Yunnan, Menghai, Nannuoshan	Ancient tree. Trunk diameter 70-80 cm, 600-800 years?
CIB194	NNS 7	LMM0279	NNS 7	Assam type	ACL	Pure	√				China, Yunnan, Menghai, Nannuoshan	Ancient tree. Trunk diameter 65-70 cm, 400-500 years?
CIB195	NNS 9	LMM0282	NNS 9	Assam type	ACL	Pure	√				China, Yunnan, Menghai, Nannuoshan	Ancient tree. Trunk diameter 40-45 cm
CIB196	JL 10	LMM0306	JL 10	Assam type	ACL	Pure	√				China, Yunnan, Menghai, Bulanshan	Ancient tree. Trunk diameter 40-45 cm
CIB197	LME 6	LMM0324	LME 6	Assam type	ACL	Pure	√				China, Yunnan, Menghail, Aomaner	Ancient tree. Trunk diameter 40-45 cm
CIB198	LBZ 2	LMM0338	LBZ 2	Assam type	ACL	Pure	√				China, Yunnan, Menghai, Laobanzang	Ancient tree. Trunk diameter 40-50 cm
CIB199	LBZ 11	LMM0362	LBZ 11	Assam type	ACL	Pure	√			H26	China, Yunnan, Menghai, Laobanzang	Ancient tree. Trunk diameter 60-70 cm
CIB200	LBZ 12	LMM0363	LBZ 12	Assam type	ACL	Pure	√				China, Yunnan, Menghai, Laobanzang	Ancient tree. Trunk diameter 70-80 cm
CIB201	LBZ 13	LMM0365	LBZ 13	Assam type	ACL	Pure	√				China, Yunnan, Menghai, Laobanzang	Ancient tree. Trunk diameter 70-80 cm
CIB202	MX 3	LMM0376	MX 3	Assam type	ACL	Pure	√			H16	China, Yunnan, Menghai, Daluo	Ancient tree. Trunk diameter 60-70 cm
CIB203	MX 8	LMM0384	MX 8	Assam type	ACL	Pure	√				China, Yunnan, Menghai, Daluo	Ancient tree. Trunk diameter 60-70 cm
CIB204	XD 13	LMM0410	XD 13	Assam type	ACL	Pure	√			H9	China, Yunnan, Menghai, Xiding	Ancient tree. Trunk diameter 30-45 cm
CIB205	DA 2	LMM0417	DA 2	Assam type	ACL	Pure	√				China, Yunnan, Menghai, Mengsong	Ancient tree. Trunk diameter 50-60 cm
CIB206	DA 3	LMM0418	DA 3	Assam type	ACL	Pure	√			H13	China, Yunnan, Menghai, Mengsong	Ancient tree. Trunk diameter 60-70 cm
CIB207	DA 7	LMM0425	DA 7	Assam type	ACL	Pure	√				China, Yunnan, Menghai, Mengsong	Ancient tree. Trunk diameter 60-65 cm
CIB208	MH 14	LMM0458	MH 14	Assam type	ACL	Pure	√				China, Yunnan, MengLa, Yiwu	Ancient tree. Trunk diameter 50-60 cm
CIB209	MQ 7	LMM0468	MQ 7	Assam type	ACL	Pure	CAST	CTC	BC1	H13	China, Yunnan, MengLa, Xiang Ming	Ancient tree. Trunk diameter 50-60 cm
CIB210	MQ 8	LMM0469	MQ 8	Assam type	ACL	Pure	√				China, Yunnan, MengLa, Xiang Ming	Ancient tree. Trunk diameter 70-80 cm
CIB211	JM 15	LMM0529	JM 15	Assam type	ACL	Pure	√			H17	China, Yunnan, Lancang, Jingmai	Ancient tree. Trunk diameter 60-65 cm
CIB212	MZ 8	LMM0561	MZ 8	Assam type	ACL	Pure	√			H17	China, Yunnan, Menglian, Mangzhong	Ancient tree. Trunk diameter 50-55 cm
CIB213	BW 14	LMM0610	BW 14	Assam type	ACL	Pure	√				China, Yunnan, Lancang, Bangwei	Ancient tree. Trunk diameter 60-80 cm
CIB214	YT 3	LMM0622	YT 3	Assam type	ACL	Pure	√				China, Yunnan, Jinggu, Minle	Ancient tree. Trunk diameter 40-50 cm
CIB215	YT 15	LMM0648	YT 15	Assam type	ACL	Pure	√			H13	China, Yunnan, Jinggu, Minle	Ancient tree. Trunk diameter 50-60 cm
CIB216	WS 2	LMM0651	WS 2	Assam type	ACL	Pure	√				China, Yunnan, Jingggu, Wenshan	Ancient tree. Trunk diameter 30-40 cm
CIB217	ZD 6	LMM0674	ZD 6	Assam type	ACL	Pure	√			H21	China, Yunnan, Zhenyuan, Zhedong	Ancient tree. Trunk diameter 60-75 cm
CIB218	ZT 1	LMM0780	ZT 1	Assam type	ACL	Pure	√			H9	China, Yunnan, Lancang, Zhutang	Ancient tree. Trunk diameter 45-50 cm
CIB219	BM 2	LMM0801	BM 2	Assam type	ACL	Pure	√				China, Yunnan, Xi Meng, Ban Ma	Ancient tree
CIB220	TF 7	LMM0830	TF 7	Assam type	ACL	Pure	√				China, Yunnan, Jiangcheng, Guoqing	Ancient tree. Trunk diameter 40-50 cm
CIB221	YX 1	LMM0840	YX 1	Assam type	ACL	Pure	CAST	CTC	BC1	H13	China, Yunnan, Si Mao, Yi Xiang	Ancient tree. Trunk diameter 50-55 cm
CIB222	KH 11	LMM0855	KH 11	Assam type	ACL	Pure	√			H17	China, Yunnan, Puer, Fengyang	Ancient tree
CIB223	XZ 2	LMM0875	XZ 2	Assam type	ACL	Pure	√				China, Yunnan, Puer, Mohei	Ancient tree. Trunk diameter 40-45 cm
CIB224	XZ 15	LMM0891	XZ 15	Assam type	ACL	Pure	√			H26	China, Yunnan, Puer, Mohei	Ancient tree. Trunk diameter 45-50 cm
CIB225	JX 8	LMM0904	JX 8	Assam type	ACL	Pure	√				China, Yunnan, Mojiang, Jingxing	Ancient tree. Trunk diameter 60-65 cm
CIB226	JX 11	LMM0907	JX 11	Assam type	ACL	Pure	√			H14	China, Yunnan, Mojiang, Jingxing	Ancient tree. Trunk diameter 70-80 cm
CIB227	JX 12	LMM0908	JX 12	Assam type	ACL	Pure	√				China, Yunnan, Mojiang, Jingxing	Ancient tree. Trunk diameter 50-55 cm
CIB228	ZT 5	LMM0786	ZT 5	Assam type	ACL	Pure	√				China, Yunnan, Lancang, Zhutang	Ancient tree
CIB229	LBZ 1	LMM0337	LBZ 1	Assam type	ACM	Mosaic	CAST	CT	F2		China, Yunnan, Menghai, Laobanzang	Ancient tree. Trunk diameter 50-60 cm, 500-600 years?
CIB230	WS 1	LMM0649	WS 1	Assam type	ACM	Mosaic	CAST	CTC	BC1	H25	China, Yunnan, Jingggu, Wenshan	Ancient tree. Trunk diameter 45-50 cm
CIB231	JL 9	LMM0305	JL 9	Assam type	ACM	Mosaic	Complex hybrid			H28	China, Yunnan, Menghai, Bulanshan	Ancient tree. Trunk diameter 30-35 cm
CIB232	WQ 6	LMM0062	WQ 6	Assam type	ACM	Mosaic	CAST	CT	F2	H27	China, Yunnan, Changning, Wenquan	Ancient tree. Trunk diameter 60-80 cm
CIB233	WQ 11	LMM0076	WQ 11	Assam type	ACM	Mosaic	CAST	CT	F2		China, Yunnan, Changning, Wenquan	Ancient tree. Trunk diameter 60-70 cm
CIB234	WQ 12	LMM0081	WQ 12	Assam type	ACM	Mosaic	CAST	CTC	F2		China, Yunnan, Changning, Wenquan	Ancient tree. Trunk diameter 80 cm
CIB235	NL 2	LMM0159	NL 2	Assam type	ACM	Mosaic	CAST	CT	F1	H8	China, Yunnan, Cangyuan, Nuoliang	Ancient tree; Trunk diameter 70-80 cm, over 800 years?
CIB236	NL 9	LMM0169	NL 9	Assam type	ACM	Mosaic	CAST	CT	F2		China, Yunnan, Cangyuan, Nuoliang	Ancient tree. Trunk diameter 40-50 cm
CIB237	NL10	LMM0170	NL10	Assam type	ACM	Mosaic	CAST	CT	F2		China, Yunnan, Cangyuan, Nuoliang	Ancient tree. Trunk diameter 40 cm
CIB238	NL11	LMM0171	NL11	Assam type	ACM	Mosaic	CAST	CT	F2	H8	China, Yunnan, Cangyuan, Nuoliang	Ancient tree. Trunk diameter 70-80 cm
CIB239	CF 8	LMM0249	CF 8	Assam type	ACM	Mosaic	CAST	CTC	BC1		China, Yunnan, Yunxian, Chafang	Ancient tree. Trunk diameter 35 cm
CIB240	CF10	LMM0251	CF10	Assam type	ACM	Mosaic	CAST	CTC	BC1	H25	China, Yunnan, Yunxian, Chafang	Ancient tree. Trunk diameter 40 cm
CIB241	LME 7	LMM0325	LME 7	Assam type	ACM	Mosaic	Complex hybrid			H28	China, Yunnan, Menghail, Aomaner	Ancient tree. Trunk diameter 60-65 cm
CIB242	LME 15	LMM0336	LME 15	Assam type	ACM	Mosaic	Complex hybrid			H31	China, Yunnan, Menghail, Aomaner	Ancient tree. Trunk diameter 40-45 cm
CIB243	MH 2	LMM0438	MH 2	Assam type	ACM	Mosaic	Complex hybrid			H13	China, Yunnan, MengLa, Yiwu	Ancient tree. Trunk diameter 60-70 cm
CIB244	JM 13	LMM0526	JM 13	Assam type	ACM	Mosaic	Complex hybrid			H17	China, Yunnan, Lancang, Jingmai	Ancient tree. Trunk diameter 60-70 cm
CIB245	MZ 9	LMM0562	MZ 9	Assam type	ACM	Mosaic	Complex hybrid			H17	China, Yunnan, Menglian, Mangzhong	Ancient tree. Trunk diameter 50-55 cm
CIB246	BW 1	LMM0575	BW 1	Assam type	ACM	Mosaic	CAST	CT	F2	H26	China, Yunnan, Lancang, Bangwei	Ancient tree. Trunk diameter 1.5-2m, over 1500 years?
CIB247	BW 6	LMM0583	BW 6	Assam type	ACM	Mosaic	CAST	CT	F2		China, Yunnan, Lancang, Bangwei	Ancient tree. Trunk diameter 60-70 cm
CIB248	BW 13	LMM0609	BW 13	Assam type	ACM	Mosaic	CAST	CT	F2		China, Yunnan, Lancang, Bangwei	Ancient tree. Trunk diameter 80-90 cm
CIB249	ZD 1	LMM0669	ZD 1	Assam type	ACM	Mosaic	CAST	CT	BC2		China, Yunnan, Zhenyuan, Zhedong	Ancient tree. Trunk diameter 60-65 cm
CIB250	TF 5	LMM0828	TF 5	Assam type	ACM	Mosaic	Complex hybrid			H19	China, Yunnan, Jiangcheng Guoqing	Ancient tree. Trunk diameter 50-60 cm
CIB251	690	LMM0690	Bangdong Assam tea	Assam type	ACC	Pure	√			H30	China, Yunnan, Menghai, Tea Research Institute
CIB252	691	LMM0691	Shuangjiang Yehei Assam tea	Assam type	ACC	Pure	√				China, Yunnan, Menghai, Tea Research Institute
CIB253	692	LMM0692	Mangbing Assam tea	Assam type	ACC	Pure	√				China, Yunnan, Menghai, Tea Research Institute
CIB254	694	LMM0694	Dasi Assam tea	Assam type	ACC	Pure	CAST	CTC	BC1		China, Yunnan, Menghai, Tea Research Institute
CIB255	695	LMM0695	Bingdao Changya tea	Assam type	ACC	Pure	√				China, Yunnan, Menghai, Tea Research Institute
CIB256	699	LMM0699	Bingdaohei Assam tea	Assam type	ACC	Pure	√				China, Yunnan, Menghai, Tea Research Institute
CIB257	700	LMM0700	Shuangjiang Tongzhuang Assam tea	Assam type	ACC	Pure	√				China, Yunnan, Menghai, Tea Research Institute
CIB258	708	LMM0708	Wangzishu Xiye tea	Assam type	ACC	Pure	√				China, Yunnan, Menghai, Tea Research Institute
CIB259	709	LMM0709	Yunxian Assam tea	Assam type	ACC	Pure	√				China, Yunnan, Menghai, Tea Research Institute
CIB260	710	LMM0710	Maanshan Assam tea	Assam type	ACC	Pure	√				China, Yunnan, Menghai, Tea Research Institute
CIB261	711	LMM0711	Yunlong Assam tea	Assam type	ACC	Pure	CAST	CTC	BC1		China, Yunnan, Menghai, Tea Research Institute
CIB262	712	LMM0712	Yiwu greenshoot tea	Assam type	ACC	Pure	√				China, Yunnan, Menghai, Tea Research Institute
CIB263	714	LMM0714	Jinggu Dabai tea	Assam type	ACC	Pure	√				China, Yunnan, Menghai, Tea Research Institute
CIB264	716	LMM0716	Gongnong tea	Assam type	ACC	Pure	√				China, Yunnan, Menghai, Tea Research Institute
CIB265	717	LMM0717	Mengku Xiaoye tea	Assam type	ACC	Pure	√				China, Yunnan, Menghai, Tea Research Institute
CIB266	718	LMM0718	Jinggu Assam tea	Assam type	ACC	Pure	√				China, Yunnan, Menghai, Tea Research Institute
CIB267	722	LMM0722	Zhongshan Assam tea	Assam type	ACC	Pure	√				China, Yunnan, Menghai, Tea Research Institute
CIB268	723	LMM0723	Wafangzai tea	Assam type	ACC	Pure	√				China, Yunnan, Menghai, Tea Research Institute
CIB269	727	LMM0727	Jiangdong Assam tea	Assam type	ACC	Pure	√				China, Yunnan, Menghai, Tea Research Institute
CIB270	729	LMM0729	Nuofu Assam tea	Assam type	ACC	Pure	√				China, Yunnan, Menghai, Tea Research Institute
CIB271	730	LMM0730	Minglang Assam tea	Assam type	ACC	Pure	√				China, Yunnan, Menghai, Tea Research Institute
CIB272	731	LMM0731	Qingtang Assam tea	Assam type	ACC	Pure	√				China, Yunnan, Menghai, Tea Research Institute
CIB273	732	LMM0732	Shuangjiang Bingdao tea	Assam type	ACC	Pure	√				China, Yunnan, Menghai, Tea Research Institute
CIB274	733	LMM0733	Manghiu Assam tea	Assam type	ACC	Pure	√				China, Yunnan, Menghai, Tea Research Institute
CIB275	734	LMM0734	Mengku tea	Assam type	ACC	Pure	√				China, Yunnan, Menghai, Tea Research Institute
CIB276	740	LMM0740	Naba tea	Assam type	ACC	Pure	√				China, Yunnan, Menghai, Tea Research Institute
CIB277	742	LMM0742	Madeng tea	Assam type	ACC	Pure	√				China, Yunnan, Menghai, Tea Research Institute
CIB278	745	LMM0745	Majie Assam tea	Assam type	ACC	Pure	√				China, Yunnan, Menghai, Tea Research Institute
CIB279	746	LMM0746	Erdaoqiao Assam tea	Assam type	ACC	Pure	√				China, Yunnan, Menghai, Tea Research Institute
CIB280	747	LMM0747	Burma tea	Assam type	ACC	Pure	√				China, Yunnan, Menghai, Tea Research Institute
CIB281	748	LMM0748	Shuitang Assam tea	Assam type	ACC	Pure	√				China, Yunnan, Menghai, Tea Research Institute
CIB282	749	LMM0749	Jingmai Assam tea	Assam type	ACC	Pure	√				China, Yunnan, Menghai, Tea Research Institute
CIB283	751	LMM0751	Ximuhongai tea	Assam type	ACC	Pure	√				China, Yunnan, Menghai, Tea Research Institute
CIB284	752	LMM0752	Mengpei Assam tea	Assam type	ACC	Pure	√				China, Yunnan, Menghai, Tea Research Institute
CIB285	753	LMM0753	Ejiahei tea	Assam type	ACC	Pure	√				China, Yunnan, Menghai, Tea Research Institute
CIB286	754	LMM0754	Heping Assam tea	Assam type	ACC	Pure	√				China, Yunnan, Menghai, Tea Research Institute
CIB287	755	LMM0755	Wenquanbaohong tea	Assam type	ACC	Pure	√				China, Yunnan, Menghai, Tea Research Institute
CIB288	756	LMM0756	Daan Assam tea	Assam type	ACC	Pure	√				China, Yunnan, Menghai, Tea Research Institute
CIB289	759	LMM0759	Kunliushan Assam tea	Assam type	ACC	Pure	√				China, Yunnan, Menghai, Tea Research Institute
CIB290	763	LMM0763	Sanzhong Assam tea	Assam type	ACC	Pure	√				China, Yunnan, Menghai, Tea Research Institute
CIB291	765	LMM0765	Xiaomengtong tea	Assam type	ACC	Pure	√				China, Yunnan, Menghai, Tea Research Institute
CIB292	774	LMM0774	Naka Assam tea	Assam type	ACC	Pure	√				China, Yunnan, Menghai, Tea Research Institute
CIB293	809	DUG 1	Dadugang Daye Tea	Assam type	ACC	Pure	CAST	CTC	BC1		China, Yunnan, Dadugang
CIB294	810	DUG 2	Dadugang Daye Tea	Assam type	ACC	Pure	CAST	CTC	BC1		China, Yunnan, Dadugang
CIB295	813	DUG 5	Dadugang Daye Tea	Assam type	ACC	Pure	CAST	CTC	BC1		China, Yunnan, Dadugang
CIB296	814	DUG 6	Dadugang Daye Tea	Assam type	ACC	Pure	√				China, Yunnan, Dadugang
CIB297	777	LMM0002	Baoshan 1	Assam type	ACC	Pure	√				China, Bioshan, Longling
CIB298	CAC1	LMM0036	Baoshan 2	Assam type	ACC	Pure	√				China, Bioshan, Changning
CIB299	845	12006	Baihao	Assam type	ACC	Pure	√			H12	China, Yunnan, Puer
CIB300	846	12007	Changye Baihao	Assam type	ACC	Pure	√				China, Yunnan, Puer
CIB301	847	12008	Xieya Dabaihao	Assam type	ACC	Pure	√				China, Yunnan, Puer
CIB302	693	LMM0693	Chafang Assam tea	Assam type	ACCM	Mosaic	CAST	CTC	F2		China, Yunnan, Menghai, Tea Research Institute
CIB303	696	LMM0696	Xinhuaku tea	Assam type	ACCM	Mosaic	CAST	CTC	BC1		China, Yunnan, Menghai, Tea Research Institute
CIB304	697	LMM0697	Tuantian Assam tea	Assam type	ACCM	Mosaic	CAST	CTC	F2		China, Yunnan, Menghai, Tea Research Institute
CIB305	698	LMM0698	Bingdaochangya tea	Assam type	ACCM	Mosaic	CAST	CTC	BC1		China, Yunnan, Menghai, Tea Research Institute
CIB306	701	LMM0701	Laoguangzai tea	Assam type	ACCM	Mosaic	Complex hybrid			H9	China, Yunnan, Menghai, Tea Research Institute
CIB307	702	LMM0702	Mengyang Assam tea	Assam type	ACCM	Mosaic	CAST	CTC	F2		China, Yunnan, Menghai, Tea Research Institute
CIB308	703	LMM0703	Guanzai tea	Assam type	ACCM	Mosaic	CAST	CTC	BC1		China, Yunnan, Menghai, Tea Research Institute
CIB309	704	LMM0704	Huangyadabai tea	Assam type	ACCM	Mosaic	Complex hybrid			H1	China, Yunnan, Menghai, Tea Research Institute
CIB310	705	LMM0705	Puchuandazhelang tea	Assam type	ACCM	Mosaic	CAST	CTC	BC1		China, Yunnan, Menghai, Tea Research Institute
CIB311	706	LMM0706	Puchuang Assam tea	Assam type	ACCM	Mosaic	CAST	CTC	F2		China, Yunnan, Menghai, Tea Research Institute
CIB312	707	LMM0707	Nongdaocun tea	Assam type	ACCM	Mosaic	CAST	CTC	BC1		China, Yunnan, Menghai, Tea Research Institute
CIB313	713	LMM0713	Wenshanxiaojie tea	Assam type	ACCM	Mosaic	CAST	CT	F2		China, Yunnan, Menghai, Tea Research Institute
CIB314	715	LMM0715	Yongping Assam tea	Assam type	ACCM	Mosaic	CAST	CTC	F2		China, Yunnan, Menghai, Tea Research Institute
CIB315	719	LMM0719	Wuliang Assam tea	Assam type	ACCM	Mosaic	CAST	CT	F2		China, Yunnan, Menghai, Tea Research Institute
CIB316	720	LMM0720	Xiaogude Assam tea	Assam type	ACCM	Mosaic	CAST	CTC	F2		China, Yunnan, Menghai, Tea Research Institute
CIB317	721	LMM0721	Bijiang Assam tea	Assam type	ACCM	Mosaic	CAST	CT	BC1		China, Yunnan, Menghai, Tea Research Institute
CIB318	724	LMM0724	Fengqing Assam tea	Assam type	ACCM	Mosaic	CAST	CT	F2		China, Yunnan, Menghai, Tea Research Institute
CIB319	725	LMM0725	Yangmei tea	Assam type	ACCM	Mosaic	Complex hybrid			H26	China, Yunnan, Menghai, Tea Research Institute
CIB320	726	LMM0726	Naiyouxiang tea	Assam type	ACCM	Mosaic	CAST	CTC	BC1		China, Yunnan, Menghai, Tea Research Institute
CIB321	728	LMM0728	Fengqingbenshan tea	Assam type	ACCM	Mosaic	CAST	CTC	F2		China, Yunnan, Menghai, Tea Research Institute
CIB322	735	LMM0735	Yuanyang tea	Assam type	ACCM	Mosaic	CAST	CT	BC1		China, Yunnan, Menghai, Tea Research Institute
CIB323	736	LMM0736	Daping Assam tea	Assam type	ACCM	Mosaic	CAST	CTC	F2		China, Yunnan, Menghai, Tea Research Institute
CIB324	738	LMM0738	unknown	Assam type	ACCM	Mosaic	CAST	CTC	F2		China, Yunnan, Menghai, Tea Research Institute
CIB325	739	LMM0739	Pingzaixiaoye tea	Assam type	ACCM	Mosaic	CAST	CTC	BC1		China, Yunnan, Menghai, Tea Research Institute
CIB326	741	LMM0741	Wenpa tea	Assam type	ACCM	Mosaic	CAST	CTC	F2		China, Yunnan, Menghai, Tea Research Institute
CIB327	750	LMM0750	Ginuo Assam tea	Assam type	ACCM	Mosaic	CAST	CTC	F2		China, Yunnan, Menghai, Tea Research Institute
CIB328	757	LMM0757	Ninuo tea	Assam type	ACCM	Mosaic	CAST	CT	BC1		China, Yunnan, Menghai, Tea Research Institute
CIB329	760	LMM0760	Luxideang tea	Assam type	ACCM	Mosaic	Complex hybrid			H10	China, Yunnan, Menghai, Tea Research Institute
CIB330	761	LMM0761	Menglian Assam tea	Assam type	ACCM	Mosaic	Complex hybrid			H26	China, Yunnan, Menghai, Tea Research Institute
CIB331	762	LMM0762	Fengqingdabai tea	Assam type	ACCM	Mosaic	CAST	CTC	BC1		China, Yunnan, Menghai, Tea Research Institute
CIB332	764	LMM0764	Malutang tea	Assam type	ACCM	Mosaic	CAST	CTC	F2		China, Yunnan, Menghai, Tea Research Institute
CIB333	776	LMM0776	Assam tea 1	Assam type	ACCM	Mosaic	CAST	CTC	BC1		China, Yunnan, Menghai, Tea Research Institute
CIB334	778	LMM0778	Huaqiaonongchang tea	Assam type	ACCM	Mosaic	CAST	CTC	BC1		China, Guangdong, Jiaoling
CIB335	811	DUG 3	Dadugang Daye Tea	Assam type	ACCM	Mosaic	CAST	CTC	F1		China, Yunnan, Dadugang
CIB336	812	DUG 4	Dadugang Daye Tea	Assam type	ACCM	Mosaic	Complex hybrid			H25	China, Yunnan, Dadugang
CIB337	766	LMM0766	Laochang tea	Assam type	ACCM	Mosaic	CAST	CTC	F2		China, Yunnan, Menghai, Tea Research Institute
CIB338	768	LMM0768	ZiJuan tea (Purple leaf tea)	Assam type	ACCM	Mosaic	CAST	CTC	BC1	H29	China, Yunnan, Menghai, Tea Research Institute
CIB339	769	LMM0769	Foxiang No.1	Assam type	ACCM	Mosaic	CAST	CTC	F2		China, Yunnan, Menghai, Tea Research Institute
CIB340	771	LMM0771	Foxiang No.3	Assam type	ACCM	Mosaic	CAST	CTC	F1		China, Yunnan, Menghai, Tea Research Institute
CIB341	772	LMM0772	Foxiang No.4	Assam type	ACCM	Mosaic	CAST	CTC	F2		China, Yunnan, Menghai, Tea Research Institute
CIB342	773	LMM0773	Foxiang No.5	Assam type	ACCM	Mosaic	CAST	CTC	F1		China, Yunnan, Menghai, Tea Research Institute
CIB343	CAC2	LMM0087	Qingshui No.3	Assam type	ACCM	Mosaic	CAST	CTC	BC1		China, Bioshan, Changning
CIB344	CAC3	LMM0088	Feng No.9	Assam type	ACCM	Mosaic	CAST	CTC	BC1		China, Bioshan, Changning
CIB345	CAC4	LMM0089	Yunkang No.10	Assam type	ACCM	Mosaic	CAST	CTC	BC1	H26	China, Bioshan, Changning
CIB346	848	12009	Zijin Tea	Assam type	ACCM	Mosaic	CAST	CTC	F1		China, Yunnan, Puer
CIB347	101		TV 1	Assam China hybrid	AIC	Pure	INAST	CTC	BC1		India, Assam, Jorhat, Tea Research Association
CIB348	102		TV 2	Assam type	AIC	Pure	INAST	CTC	BC1	H22	India, Assam, Jorhat, Tea Research Association
CIB349	103		TV 3	Assam type	AIC	Pure	INAST	CTC	BC1		India, Assam, Jorhat, Tea Research Association
CIB350	104		TV 4	Assam type	AIC	Pure	√				India, Assam, Jorhat, Tea Research Association
CIB351	105		TV 5	Assam type	AIC	Pure	√			H22	India, Assam, Jorhat, Tea Research Association
CIB352	106		TV 6	Assam type	AIC	Pure	√			H22	India, Assam, Jorhat, Tea Research Association
CIB353	108		TV 8	Assam type	AIC	Pure	√			H23	India, Assam, Jorhat, Tea Research Association
CIB354	110		TV 10	Assam type	AIC	Pure	INAST	CTC	BC1		India, Assam, Jorhat, Tea Research Association
CIB355	111		TV 11	Assam type	AIC	Pure	INAST	CTC	BC1		India, Assam, Jorhat, Tea Research Association
CIB356	112		TV 12	Assam type	AIC	Pure	√			H22	India, Assam, Jorhat, Tea Research Association
CIB357	113		TV 13	Assam type	AIC	Pure	√			H22	India, Assam, Jorhat, Tea Research Association
CIB358	114		TV 14	Assam hybrid?	AIC	Pure	√				India, Assam, Jorhat, Tea Research Association
CIB359	115		TV 15	Assam type	AIC	Pure	√			H20	India, Assam, Jorhat, Tea Research Association
CIB360	116		TV 16	Assam hybrid?	AIC	Pure	√				India, Assam, Jorhat, Tea Research Association
CIB361	117		TV 17	Assam hybrid?	AIC	Pure	√				India, Assam, Jorhat, Tea Research Association
CIB362	120		TV 21	Assam type	AIC	Pure	√			H11	India, Assam, Jorhat, Tea Research Association
CIB363	109		TV 9	Cambod type	AIC	Pure	INAST	CTC	BC1	H24	India, Assam, Jorhat, Tea Research Association
CIB364	119		TV 20	Cambod type	AIC	Pure	INAST	CTC	BC1		India, Assam, Jorhat, Tea Research Association
CIB365	127		T 246	China hybrid	AIC	Pure	INAST	CTC	BC1	H22	India, Darjeeling, Ging, Tea Research Association
CIB366	134		CP 1	China type	AIC	Pure	INAST	CTC	F2	H24	India, Darjeeling, Ging, Tea Research Association	Commercial clone
CIB367	135		T 135	China hybrid	AIC	Pure	INAST	CTC	F2		India, Darjeeling, Ging, Tea Research Association	Commercial clone
CIB368	138		K-1/1	China hybrid	AIC	Pure	INAST	CTC	F2		India, Darjeeling, Ging, Tea Research Association	Commercial clone
CIB369	140		B /5/63 (Sundaram)	Assam hybrid	AIC	Pure	INAST	CTC	BC1	H24	India, Darjeeling, Ging, Tea Research Association
CIB370	164		Margarita 2	Assam type	AIC	Pure	√			H24	India, Jayrampur, Margarita	Semi wild
CIB371	165		AUGC 1	Assam type	AIC	Pure	√			H22	India, Assam, Jorhat, Agriculture University	Germplasm collection
CIB372	167		Addabarie 2	Assam type	AIC	Pure	√				India, Assam, Addabarie Estate, TATA plantations	Planted in 1920
CIB373	203		Powei 6	Assam type	AIC	Pure	√				India, Assam, Powei Estate, TATA plantations	Planted in 1890
CIB374	166		Addabarie 1	Assam type	AIC	Pure	INAST	CTC	BC1		India, Assam, Addabarie Estate, TATA plantations	Planted in 1920
CIB375	168		Addabarie 3	Assam type	AIC	Pure	INAST	CTC	BC1		India, Assam, Addabarie Estate, TATA plantations	Planted in 1920
CIB376	169		Addabarie 4	Assam type	AIC	Pure	INAST	CTC	BC1		India, Assam, Addabarie Estate, TATA plantations	Planted in 1920
CIB377	170		Addabarie 5	Assam type	AIC	Pure	INAST	CTC	F2	H2	India, Assam, Addabarie Estate, TATA plantations	Planted in 1920
CIB378	171		Addabarie 6	Assam type	AIC	Pure	INAST	CTC	BC1		India, Assam, Addabarie Estate, TATA plantations	Planted in 1920
CIB379	172		Addabarie 7	Assam type	AIC	Pure	INAST	CTC	BC1		India, Assam, Addabarie Estate, TATA plantations	Planted in 1920
CIB380	173		Addabarie 8	Assam type	AIC	Pure	INAST	CTC	BC1		India, Assam, Addabarie Estate, TATA plantations	Planted in 1920
CIB381	174		Addabarie 9	Assam type	AIC	Pure	INAST	CTC	BC1		India, Assam, Addabarie Estate, TATA plantations	Planted in 1920
CIB382	175		Addabarie 10	Assam type	AIC	Pure	INAST	CTC	BC1		India, Assam, Addabarie Estate, TATA plantations	Planted in 1920
CIB383	186		AUGC 2	Assam type	AIC	Pure	INAST	CTC	F2		India, Assam, Jorhat, Agriculture University	Germplasm collection
CIB384	189		AUGC 5	Assam type	AIC	Pure	INAST	CTC	F2		India, Assam, Jorhat, Agriculture University	Germplasm collection
CIB385	197		Powei 1	Assam type	AIC	Pure	INAST	CTC	BC1		India, Assam, Powei Estate, TATA plantations	Planted in 1890
CIB386	199		Powei 3	Assam type	AIC	Pure	INAST	CTC	F2		India, Assam, Powei Estate, TATA plantations	Planted in 1890
CIB387	201		Powei 4	Assam type	AIC	Pure	INAST	CTC	BC1	H20	India, Assam, Powei Estate, TATA plantations	Planted in 1890
CIB388	202		Powei 5	Assam type	AIC	Pure	INAST	CTC	BC1		India, Assam, Powei Estate, TATA plantations	Planted in 1890
CIB389	204		Powei 7	Assam type	AIC	Pure	INAST	CTC	F2		India, Assam, Powei Estate, TATA plantations	Planted in 1890
CIB390	205		Powei 8	Assam type	AIC	Pure	INAST	CTC	BC1		India, Assam, Powei Estate, TATA plantations	Planted in 1890
CIB391	206		Powei 9	Assam type	AIC	Pure	INAST	CTC	F2		India, Assam, Powei Estate, TATA plantations	Planted in 1890
CIB392	207		Powei 10	Assam type	AIC	Pure	INAST	CTC	BC1		India, Assam, Powei Estate, TATA plantations	Planted in 1890
CIB393	163		Margarita 1	Assam type	AICM	Mosaic	INAST	CTC	F2	H24	India, Jayrampur, Margarita	Semi wild
CIB394	188		AUGC 4	Assam type	AICM	Mosaic	INAST	CTC	F2		India, Assam, Jorhat, Agriculture University	Germplasm collection
CIB395	193		AUGC 9	Assam type	AICM	Mosaic	INAST	CTC	F2		India, Assam, Jorhat, Agriculture University	Germplasm collection
CIB396	195		Singpo 1	Assam type	AICM	Mosaic	INAST	CTC	F2	H24	India, Assam, Singpo ethnic village
CIB397	196		Singpo 2	Assam type	AICM	Mosaic	INAST	CTC	F2		India, Assam, Singpo ethnic village
CIB398	198		Powei 2	Assam type	AICM	Mosaic	INAST	CTC	F2		India, Assam, Powei Estate, TATA plantations	Planted in 1890
CIB399	121		TV 22	Cambod type	AICM	Mosaic	INAST	CTC	F2		India, Assam, Jorhat, Tea Research Association
CIB400	122		TV 23	Cambod type	AICM	Mosaic	INAST	CTC	F2	H20	India, Assam, Jorhat, Tea Research Association
CIB401	123		TV 25	Cambod type	AICM	Mosaic	INAST	CTC	F2	H24	India, Assam, Jorhat, Tea Research Association
CIB402	124		TV 29	Cambod type	AICM	Mosaic	INAST	CTC	F2	H20	India, Assam, Jorhat, Tea Research Association
